# Supplementary material for: Monocytes/macrophages support mammary tumor invasivity by co-secreting lineage-specific EGFR ligands and a STAT3 activator
Source: BMC Cancer. 2013 Apr 18;13:197. doi: 10.1186/1471-2407-13-197 (PMC3648435; doi:10.1186/1471-2407-13-197)
Supplement: Additional file 2 — Data of patients and control donors. [file 1471-2407-13-197-S2.xls]

## Sheet: Sheet1
Sample	HB-EGF mean	HB-EGF SD	OSM mean	OSM SD	EREG mean	EREG SD	Age	Entity	ER	PR	Her2/neu	pT	pN	Metastases	Differentiation
1	63.5133	17.1437	0	0	N.D.	N.D.	66	invasive lobular	12	12	1	3	0 (0/21)	X	2
2	0	0	0	0	N.D.	N.D.	28	no tumor	N.D.	N.D.	N.D.	N.D.	N.D.	N.D.	N.D.
3	31.6134	17.7281	22.0519	0	N.D.	N.D.	56	no tumor	N.D.	N.D.	N.D.	N.D.	N.D.	N.D.	N.D.
4	0	0	0	0	0	0	46	DCIS	12	9	1	is	0 (0/3)	X	1
5	554.566	36.501	557.426	75.7112	0	0	72	DCIS	12	12	1	is	0 (0/1)	X	2
6	0	0	0	0	N.D.	N.D.	74	relapse (DCIS)	N.D.	N.D.	N.D.	is	X	X	X
7	157.416	13.758	6.47475	9.15668	N.D.	N.D.	47	invasive ductal	9	12	3	2	1a (1/13)	0	2
8	0	0	0	0	N.D.	N.D.	67	invasive ductal	12	12	1	1a	0 (0/2)	X	1
9	0	0	0	0	0	0	71	invasive ductal	12	12	1	1a	0 (0/7)	0	1
10	94.2916	0	72.1826	23.6318	N.D.	N.D.	48	no tumor	N.D.	N.D.	N.D.	N.D.	N.D.	N.D.	N.D.
11	15.0237	17.1437	18.29	0	0	0	68	invasive lobular	12	3	1	y2	0 (0/12)	0	2
12	0	0	11.026	15.5931	N.D.	N.D.	58	no tumor	N.D.	N.D.	N.D.	N.D.	N.D.	N.D.	N.D.
13	39.2685	17.1437	9.14502	12.933	N.D.	N.D.	69	relapse (invasive ductal)	6	0	0	+	X	0	2
14	0	0	0	0	N.D.	N.D.	27	no tumor	N.D.	N.D.	N.D.	N.D.	N.D.	N.D.	N.D.
15	27.1461	0	0	0	N.D.	N.D.	76	relapse (invasive ductal)	0	0	2	+	X	1	N.D.
16	102.89	18.2505	4.22157	0	0	0	68	DCIS	8	4	1	is	0 (0/3)	X	2
17	0	0	0	0	0	0	29	no tumor	N.D.	N.D.	N.D.	N.D.	N.D.	N.D.	N.D.
18	971.786	0	1175.06	23.6318	N.D.	N.D.	55	cystic adenofibroma	N.D.	N.D.	N.D.	N.D.	N.D.	N.D.	N.D.
19	26.0378	36.823	0	0	N.D.	N.D.	33	no tumor	N.D.	N.D.	N.D.	N.D.	N.D.	N.D.	N.D.
20	206.165	11.251	0	0	0	0	58	invasive ductal	6	6	0	1c	1a (2/14)	X	2
21	99.8805	34.2873	9.14502	12.933	N.D.	N.D.	41	invasive ductal	8	4	0	3	2a (4/13)	0	2
22	70.8025	100.13	0	0	0	0	71	DCIS	12	2	N.D.	is	X	X	3
23	27.1461	34.2873	0	0	N.D.	N.D.	53	invasive ductal	12	12	0	3	2a (8/19)	0	2
24	0	0	0	0	0	0	28	no tumor	N.D.	N.D.	N.D.	N.D.	N.D.	N.D.	N.D.
25	0	0	0	0	0	0	69	DCIS	8	8	1	is	0	X	2
26	15.4738	21.8832	0	0	0	0	82	invasive ductal	9	9	2 (FISH neg.)	2	0 (0/3)	X	3
27	0	0	0	0	0	0	72	invasive lobular (bifocal)	12, 8	12, 8	2 (FISH neg.), 0	1b	0 (0/4)	X	2
28	402.941	17.1437	18.29	0	N.D.	N.D.	76	invasive ductal	12	4	1	3	3a (13/14)	0	2
29	38.3648	0	0	0	0	0	55	DCIS	12	3	1	is	0 (0/3)	X	2
30	0	0	0	0	0	0	46	no tumor	N.D.	N.D.	N.D.	N.D.	N.D.	N.D.	N.D.
31	12.5547	0	0	0	0	0	68	DCIS	8	4	3	is	X	X	2
32	69.861	0	6.47475	9.15668	N.D.	N.D.	75	invasive ductal	9	6, 9	1	2	1a (3/20)	X	2
33	0	0	0	0	0	0	62	DCIS	2	0	1	is	0 (0/2)	X	3
34	683.467	17.7281	272.705	23.6318	N.D.	N.D.	39	Crohn's disease	N.D.	N.D.	N.D.	N.D.	N.D.	N.D.	N.D.
35	147.688	0	6.47475	9.15668	0	0	40	invasive ductal	8	8	1	2	0	X	2
36	0	0	0	0	0	0	48	invasive ductal	8	9	1	1c	0 (0/6)	X	2
37	0	0	0	0	0	0	63	invasive lobular	6	6	1	1c	0 (0/2)	X	2
38	0	0	0	0	0	0	47	transition to invasive carcinoma, DCIS	6	6	3	1a, is	0 (0/2)	X	2
39	0	0	0	0	0	0	57	DCIS	4	6	3	is	X	X	3
40	167.145	0	44.366	44.4296	154.441	72.6974	65	invasive lobular	12	0	1	4a	2a (4/6)	0	2
41	0	0	0	0	N.D.	N.D.	71	relapse	6	6	1	+	X	0	2
42	226.892	42.1173	12.8288	18.1427	0	0	64	DCIS	6	4	0	is	X	X	2
43	0	0	27.0642	38.2746	0	0	46	no tumor	N.D.	N.D.	N.D.	N.D.	N.D.	N.D.	N.D.
44	322.276	0	19.9561	28.2222	N.D.	N.D.	56	DCIS	9	2	1	is	0 (0/4)	X	2
45	0	0	0	0	0	0	57	DCIS	4	0	3	is	0 (0/6)	X	3
46	134.564	90.0084	11.1464	12.6357	0	0	65	invasive tubular	9	9	1	1b	0	X	1
47	0	0	0	0	0	0	52	invasive tubular	12	4	0	1b	0 (0/3)	X	1
48	1.45066	2.05154	0	0	0	0	63	invasive ductal	12	6	1	4b	2a (6/6)	1	2
49	0	0	8.84842	0	N.D.	N.D.	60	relapse (DCIS)	12	6	2	is	X	X	2
50	69.2203	0	0	0	0	0	72	invasive lobular	12	8	0	4d	3a (12/12)	1	2
51	360.991	54.7514	0	0	0	0	69	DCIS	6	6	1	is	X	X	2
52	81.756	17.7281	88.8928	0	N.D.	N.D.	51	no tumor	N.D.	N.D.	N.D.	N.D.	N.D.	N.D.	N.D.
53	0	0	0	0	N.D.	N.D.	39	relapse (invasive ductal)	12	4	2 (FISH neg.)	+	X	1	2
54	0	0	0	0	0	0	35	no tumor	N.D.	N.D.	N.D.	N.D.	N.D.	N.D.	N.D.
55	0	0	38.7622	23.6318	N.D.	N.D.	42	no tumor	N.D.	N.D.	N.D.	N.D.	N.D.	N.D.	N.D.
56	234.337	10.5293	42.4668	0	0	0	67	DCIS	0	0	2	is	X	X	2
57	348.086	0	146.984	50.4741	0	0	59	DCIS	2	0	3	is	X	X
58	108.775	0	0	0	0	0	65	invasive ductal	8	8	1	2	0 (0/1)	X	2
59	60.1327	13.758	0	0	0	0	47	invasive lobular	6	9	1	2	1a (1/14)	X	2
60	30.9475	0	264.281	177.718	0	0	50	invasive ductal, invasive medullar	0	0	0	2	0 (0/1)	X	3
61	55.0072	0	0	0	15.6476	0	60	invasive ductal	0	0	3	1b	0 (0/4)	X	2
62	12.5547	0	0	0	N.D.	N.D.	52	DCIS	9	9	2	is	X	X	2
63	0	0	0	0	0	0	58	invasive ductal	6	9	1	1a	0	X	1
64	0	0	0	0	0	0	27	no tumor	N.D.	N.D.	N.D.	N.D.	N.D.	N.D.	N.D.
65	25.4597	18.2505	0	0	0	0	67	DCIS	6	6	1	is	X	X	3
66	34.6102	48.9462	38.7622	23.6318	N.D.	N.D.	53	no tumor	N.D.	N.D.	N.D.	N.D.	N.D.	N.D.	N.D.
67	21.2192	13.758	44.366	0	0	0	61	invasive ductal	12	6	1	2	0	X	3
68	6.27735	8.87752	0	0	0	0	58	relapse (DCIS)	9	9	3	is	N.D.	N.D.	N.D.
69	56.6847	17.7281	0	0	N.D.	N.D.	49	no tumor	N.D.	N.D.	N.D.	N.D.	N.D.	N.D.	N.D.
70	0	0	9.14502	12.933	N.D.	N.D.	79	relapse (invasive lobular, multicentric)	12	9	1	X	0 (0/2)	0	2
71	89.3178	0	6.47475	9.15668	N.D.	N.D.	58	invasive ductal	8	0	1	2	1a (2/17)	X	2
72	0	0	0	0	0	0	48	no tumor	N.D.	N.D.	N.D.	N.D.	N.D.	N.D.	N.D.
73	50.4043	0	75.7825	0	0	0	57	invasive ductal	8, 8	2, 6	1, 0	2	0 (0/4)	X	2
74	39.2685	17.1437	9.14502	12.933	0	0	74	invasive ductal (bifocal)	2, 8	2, 6	1	4b	2a (8/13)	0	3
75	6.27735	8.87752	0	0	0	0	66	invasive tubular, DCIS	6	4	1	1a, is	0 (0/9)	X	1
76	102.89	18.2505	0	0	N.D.	N.D.	28	DCIS	8	6	2	is	0 (0/2)	X	2
77	69.861	0	0	0	N.D.	N.D.	66	invasive mucinous	12	4	1	3	2a (4/18)	0	2
78	277.766	45.0042	0	0	0	0	54	invasive lobular	12	0	0	1c	1a (3/22)	X	2
79	89.3178	0	0	0	N.D.	N.D.	73	invasive ductal	0	0	1	3	1a (1/17)	X	3
80	18.4216	0	4.42421	6.25677	N.D.	N.D.	66	DCIS	0	0	3	is	0 (0/5)	X	3
81	0	0	0	0	0	0	67	DCIS (multicentric)	0	0	3	is	0 (0/3)	X	3
82	245.349	34.2873	104.713	24.4441	38.7798	25.4441	49	invasive lobular	6	6	1	3	1a (1/30)	0	2
83	13.5731	19.1952	18.29	0	N.D.	N.D.	60	relapse (invasive ductal)	12	12	0	+	X	X	2
84	0	0	0	0	0	0	46	invasive lobular	8	4	1	1b	2a (5/18)	0	2
85	0	0	0	0	N.D.	N.D.	65	DCIS	12	4	0	is	X	X	2
86	0	0	0	0	174.298	60.455	65	invasive ductal	12	9	0	1b	0 (0/2)	0	2
87	0	0	39.9122	0	0	0	62	DCIS	0	0	1	is	X	X	2
88	0	0	0	0	N.D.	N.D.	75	no tumor	N.D.	N.D.	N.D.	N.D.	N.D.	N.D.	N.D.
89	77.9845	42.1173	0	0	N.D.	N.D.	66	DCIS	9	4	1	is	X	X	2
90	0	0	0	0	N.D.	N.D.	69	relapse (invasive ductal)	8	4	1	+	X	0	2
91	99.0462	13.758	28.6577	22.2148	N.D.	N.D.	75	relapse (invasive ductal)	9	6	1	+	0 (0/2)	0	2
92	1.45066	2.05154	52.8592	0	N.D.	N.D.	49	relapse (invasive lobular)	4	9	1	+	X	X	2
93	382.611	17.7281	139.024	70.8955	N.D.	N.D.	27	fibroadenoma	N.D.	N.D.	N.D.	N.D.	N.D.	N.D.	N.D.
94	0	0	0	0	N.D.	N.D.	73	invasive ductal, multicentric DCIS	12	9	0	1b, is	0 (0/1)	X	2
95	0	0	0	0	0	0	66	invasive tubular, invasive ductal, DCIS	8, 8	lob. 6, tub. 2	0, 0	1a	0 (0/5)	X	1, 2
96	0	0	0	0	N.D.	N.D.	72	invasive ductal	0	0	2 (FISH neg.)	2	2a (7/16)	0	2
97	99.8805	34.2873	0	0	N.D.	N.D.	46	relapse (invasive ductal, multicentric)	8, 8, 8	6, 6, 6	0	+	X	0	2
98	0	0	0	0	N.D.	N.D.	65	DCIS	0	0	3	is	0 (0/4)	X	2
99	0	0	0	0	0	0	70	invasive ductal (bifocal)	0, 0	0, 0	1, 1	1b	0 (0/3)	0	3
100	0	0	22.0519	0	N.D.	N.D.	60	no tumor	N.D.	N.D.	N.D.	N.D.	N.D.	N.D.	N.D.
101	50.4043	0	6.47475	9.15668	N.D.	N.D.	79	relapse (invasive ductal)	8	6	1	+	X	lung	1
102	0	0	0	0	N.D.	N.D.	57	DCIS	12	6	1	is	X	X	1
103	706.001	34.2873	121.997	0	N.D.	N.D.	70	invasive lobular	8	4	0	4b	1a (2/18)	0	2
104	40.6759	13.758	6.47475	9.15668	0	0	71	invasive ductal	6	0	1	2	2a (4/16)	0	3
105	1.76544	2.49671	0	0	N.D.	N.D.	55	DCIS	8	6	1	is	0 (0/5)	X	2
106	0	0	0	0	N.D.	N.D.	59	invasive ductal	4	0	1	4b	0 (0/17)	0	3
107	348.086	36.501	4.22157	0	16226.5	362.7	51	DCIS	8	12	0	is	X	X	1
108	44.1491	0	0	0	N.D.	N.D.	47	no tumor	N.D.	N.D.	N.D.	N.D.	N.D.	N.D.	N.D.
109	0	0	0	0	0	0	74	invasive ductal	12	9	1	4b	0 (0/15)	2	0
110	69.2203	35.4561	38.7622	23.6318	N.D.	N.D.	56	no tumor	N.D.	N.D.	N.D.	N.D.	N.D.	N.D.	N.D.
111	0	0	0	0	0	0	20	no tumor	N.D.	N.D.	N.D.	N.D.	N.D.	N.D.	N.D.
112	31.6134	17.7281	0	0	N.D.	N.D.	46	no tumor	N.D.	N.D.	N.D.	N.D.	N.D.	N.D.	N.D.
113	141.605	0	57.7575	25.2371	N.D.	N.D.	64	DCIS	0	0	3	is	X	X	X
114	0	0	9.14502	12.933	0	0	86	invasive ductal (inflammatory)	8	2	1	4d	2a (5/10)	X	3
115	0	0	0	0	N.D.	N.D.	69	DCIS	0	0	3	is	X	X	3
116	0	0	0	0	N.D.	N.D.	51	invasive ductal	0	0	1	1a	1a (2/18)	X	3
117	0	0	0	0	N.D.	N.D.	83	relapse (invasive ductal)	12	2	1	+	X	0	2
118	99.0462	13.758	6.47475	9.15668	0	0	41	DCIS	8	8	0	is	0	X	1
119	0	0	0	0	N.D.	N.D.	28	no tumor	N.D.	N.D.	N.D.	N.D.	N.D.	N.D.	N.D.
120	0	0	0	0	0	0	48	invasive ductal (bifocal)	9, 9	9, 9	0, 0	1b	1a (2/17)	X	1, 2
121	128.231	0	28.6577	22.2148	0	0	64	invasive ductal	12	12	1	3	1a (2/19)	X	2
122	80.8692	0	0	0	0	0	29	no tumor	N.D.	N.D.	N.D.	N.D.	N.D.	N.D.	N.D.
123	184.737	51.431	18.29	0	N.D.	N.D.	82	relapse (invasive ductal)	0	0	1	+	X	1	2
124	0	0	0	0	N.D.	N.D.	88	invasive lobular (multicentric)	0	0	1	4d	3a (12/12)	1	3
125	0	0	0	0	0	0	69	invasive ductal	12	9	1	1c	0 (0/4)	0	3
126	60.1327	13.758	0	0	0	0	54	invasive ductal	9	4	2 (FISH neg.)	c3	1 (3/14)	0	3
127	0	0	0	0	0	0	41	no tumor	N.D.	N.D.	N.D.	N.D.	N.D.	N.D.	N.D.
128	0	0	0	0	0	0	70	invasive ductal	12	4	2 (FISH neg.)	1c	2a (6/16)	0	2
129	38.3648	36.501	4.22157	0	0	0	71	DCIS	2	2	3	is	0 (0/21)	0	X
130	0	0	0	0	N.D.	N.D.	64	DCIS	12	12	0	is	X	X	3
131	0	0	0	0	0	0	70	invasive tubular, DCIS	12	12	0	1a	1mi (1/17)	X	2
